# Supplementary material for: MIRit: an integrative R framework for the identification of impaired miRNA–mRNA regulatory networks in complex diseases
Source: Bioinform Adv. 2026 Feb 13;6(1):vbag042. doi: 10.1093/bioadv/vbag042 (PMC12961272; doi:10.1093/bioadv/vbag042)
Supplement: vbag042_Supplementary_Data [file vbag042_supplementary_data.zip]

Archive with 8 entries (8 files):
- supplementary_table_1.xlsx
- supplementary_table_2.xlsx
- MIRit_supplementary_text.pdf
- supplementary_table_6.csv
- MIRit_supplementary_figures.pdf
- supplementary_table_4.csv
- supplementary_table_5.csv
- supplementary_table_3.csv
