# Supplementary material for: MIRit: an integrative R framework for the identification of impaired miRNA–mRNA regulatory networks in complex diseases
Source: Bioinform Adv. 2026 Feb 13;6(1):vbag042. doi: 10.1093/bioadv/vbag042 (PMC12961272; doi:10.1093/bioadv/vbag042)
Supplement: vbag042_Supplementary_Data [file vbag042_supplementary_data.zip › supplementary_table_1.xlsx]

## Sheet: Foglio1
Name	Year	Supported data	Direct DE analysis	Target retrieval strategy	Statistical approaches	Purpose	Reference
miRLAB	2015	Microarrays	Very simple implementation in the 'DiffExpAnalysis 'function	User-provided ground-truth interactions	Pearson’s correlation, Spearman's correlation, Kendall's correlation, Distance correlation (Dcov), Hoeffding’s D measure, Randomised Dependence Coefficient (RDC), Mutual Information, Lasso and Elastic-net regression, causal inference, Z-score, and ProMISe	Providing a benchmarking suite for testing miRNA–mRNA inference methods	(Le et al., 2015)
MiRComb	2016	Both microarrays and NGS data	Implemented through t-test, Wilcoxon Test, limma, limma-trend, and RankProd. Standard approaches for NGS data are missing, but custom input is allowed	Predicted interactions from MicroCosm and TargetScan. Additional databases must be manually supplied	Pearson’s correlation, Spearman's correlation, and Kendall's correlation	Identifying dysregulated miRNA-target interactions	(Vila-Casadesús et al., 2016)
mirTarRnaSeq	2022	NGS data or DE lists	Not included	Predicted interactions from miRanda and TargetScan. Additional databases must be manually supplied	Generalized linear models (Regular GLM, Multivariate GLM, and Interaction GLMs)	Quantitative assessment of miRNA-mRNA relationships within sample cohorts	(Movassagh et al., 2022)
anamiR	2019	Both microarrays and NGS data	Implemented through limma, t-test, Wilcoxon rank sum test, and DESeq2	Predicted interactions from TargetScan, EIMMo, rna22, miRanda, MicroCosm, PITA, DIANA-microT-CDS, and miRDB. Validated interactions from miRecords and miRTarBase	Pearson’s correlation, Spearman's correlation, and Kendall's correlation	Identifying dysregulated miRNA-target interactions	(Wang et al., 2019)
SpidermiR	2019	It does not require expression data	Not included	Predicted interactions from DIANA, miRanda, PicTar, and TargetScan. Validated interactions from miRTar and miRWalk	Network-based methods, including neighbor analyses and community detection	Integrating miRNA-target interactions into Gene Regulatory Networks (GRNs)	(Cava et al., 2017)
TimiRGeN	2021	Both microarrays and NGS data	Not included	Predicted interactions from TargetScan and miRDB. Validated interactions from miRTarBase	Pearson’s correlation, Spearman's correlation, and Kendall's correlation	Analyzing longitudinal miRNA–mRNA data	(Patel et al., 2021)
