# Supplementary material for: MIRit: an integrative R framework for the identification of impaired miRNA–mRNA regulatory networks in complex diseases
Source: Bioinform Adv. 2026 Feb 13;6(1):vbag042. doi: 10.1093/bioadv/vbag042 (PMC12961272; doi:10.1093/bioadv/vbag042)
Supplement: vbag042_Supplementary_Data [file vbag042_supplementary_data.zip › supplementary_table_2.xlsx]

## Sheet: Benchmark Results
Method	Accuracy	Sensitivity	Specificity	Precision	Recall	F1	Balanced Accuracy	FDR	AUC	AUPRC
Boschloo's exact test	0.852 ± 0.038	0.495 ± 0.138	0.994 ± 0.013	0.978 ± 0.049	0.495 ± 0.138	0.645 ± 0.126	0.745 ± 0.067	0.022 ± 0.049	0.697 ± 0.101	0.726 ± 0.099
CAMERA test	0.636 ± 0.067	0.516 ± 0.143	0.683 ± 0.087	0.396 ± 0.09	0.516 ± 0.143	0.443 ± 0.101	0.599 ± 0.076	0.604 ± 0.09	0.736 ± 0.091	0.719 ± 0.1
Fisher's exact test	0.852 ± 0.038	0.495 ± 0.138	0.995 ± 0.013	0.98 ± 0.047	0.495 ± 0.138	0.644 ± 0.126	0.745 ± 0.067	0.02 ± 0.047	0.697 ± 0.101	0.726 ± 0.099
Fisher's test with midP adjustment	0.852 ± 0.038	0.498 ± 0.139	0.993 ± 0.014	0.975 ± 0.053	0.498 ± 0.139	0.646 ± 0.126	0.746 ± 0.068	0.025 ± 0.053	0.698 ± 0.101	0.726 ± 0.099
Fry test	0.569 ± 0.067	0.623 ± 0.118	0.547 ± 0.085	0.356 ± 0.062	0.623 ± 0.118	0.451 ± 0.075	0.585 ± 0.07	0.644 ± 0.062	0.619 ± 0.082	0.535 ± 0.083
Partial Pearson	0.769 ± 0.078	0.464 ± 0.188	0.997 ± 0.003	0.992 ± 0.007	0.464 ± 0.188	0.617 ± 0.183	0.731 ± 0.093	0.008 ± 0.007	0.954 ± 0.02	0.952 ± 0.033
Partial Spearman	0.88 ± 0.033	0.738 ± 0.096	0.983 ± 0.006	0.971 ± 0.011	0.738 ± 0.096	0.835 ± 0.071	0.86 ± 0.047	0.029 ± 0.011	0.964 ± 0.015	0.963 ± 0.023
Simple Pearson	0.46 ± 0.064	0.996 ± 0.004	0.046 ± 0.019	0.446 ± 0.067	0.996 ± 0.004	0.613 ± 0.069	0.521 ± 0.009	0.554 ± 0.067	0.608 ± 0.086	0.56 ± 0.129
Simple Spearman	0.46 ± 0.064	0.996 ± 0.004	0.047 ± 0.018	0.446 ± 0.067	0.996 ± 0.004	0.613 ± 0.069	0.522 ± 0.009	0.554 ± 0.067	0.66 ± 0.09	0.677 ± 0.126
