# Supplementary material for: MIRit: an integrative R framework for the identification of impaired miRNA–mRNA regulatory networks in complex diseases
Source: Bioinform Adv. 2026 Feb 13;6(1):vbag042. doi: 10.1093/bioadv/vbag042 (PMC12961272; doi:10.1093/bioadv/vbag042)
Supplement: vbag042_Supplementary_Data [file vbag042_supplementary_data.zip › supplementary_table_4.csv]

	microRNA	Target	microRNA.Direction	Corr.Coefficient	Corr.P.Value	Corr.Adjusted.P.Val
hsa.let.7c.4	hsa-let-7c	CCDC113	downregulated	-0.5877769289534	0.000128482849198697	0.000968865566916705
hsa.let.7c.9	hsa-let-7c	IRS1	downregulated	-0.614667685255921	5.49476021846888e-05	0.000495198512371769
hsa.let.7c.10	hsa-let-7c	KRT5	downregulated	-0.734453781512605	3.81500906655093e-07	1.65840688245949e-05
hsa.let.7c.11	hsa-let-7c	LRRC59	downregulated	-0.626785852543604	3.65143322058373e-05	0.000377376639891798
hsa.miR.106b.4	hsa-miR-106b	BPNT1	upregulated	-0.642169595110772	2.11901218335053e-05	0.000247410442386391
hsa.miR.106b.9	hsa-miR-106b	GINS4	upregulated	-0.533078686019863	0.000585057873491432	0.00298177771386323
hsa.miR.106b.11	hsa-miR-106b	GNL3L	upregulated	-0.632696715049656	2.97277729883026e-05	0.000337981911359317
hsa.miR.106b.17	hsa-miR-106b	ONECUT2	upregulated	-0.669671504965623	7.40896640615776e-06	0.000127330841259316
hsa.miR.106b.19	hsa-miR-106b	PPP1R1A	upregulated	-0.798624904507257	7.5640047147544e-09	1.12853381368367e-06
hsa.miR.106b.20	hsa-miR-106b	SCIN	upregulated	-0.592360580595875	0.000111754528982933	0.000869332599140921
hsa.miR.106b.23	hsa-miR-106b	SNTB2	upregulated	-0.659893048128342	1.08971210437382e-05	0.000157901420614167
hsa.miR.106b.24	hsa-miR-106b	ZNF502	upregulated	-0.720091673032849	7.89680268607083e-07	2.77892246905064e-05
hsa.miR.10b.4	hsa-miR-10b	GRHL2	downregulated	-0.516271963330787	0.0008871411815774	0.00412325366783458
hsa.miR.10b.11	hsa-miR-10b	TNS4	downregulated	-0.503743315508021	0.00119371932166821	0.00518916811007534
hsa.miR.1260.19	hsa-miR-1260	SCNN1A	upregulated	-0.525744843391902	0.000703446038972529	0.00346564415200466
hsa.miR.141	hsa-miR-141	BRSK2	downregulated	-0.585071435736094	0.000139373123708333	0.00104037109515614
hsa.miR.141.2	hsa-miR-141	DMWD	downregulated	-0.570359052711994	0.000214289914378117	0.00152140337619467
hsa.miR.141.6	hsa-miR-141	GRHL2	downregulated	-0.699618029029794	2.07017469607133e-06	4.93502935611843e-05
hsa.miR.141.7	hsa-miR-141	IRS1	downregulated	-0.661420932009167	1.02690449954191e-05	0.000154873964318668
hsa.miR.141.9	hsa-miR-141	PLEKHF2	downregulated	-0.522994652406417	0.000752980435003829	0.00363694471547601
hsa.miR.141.11	hsa-miR-141	SFPQ	downregulated	-0.697784568372804	2.24807230347501e-06	5.1916419758376e-05
hsa.miR.141.12	hsa-miR-141	SMN2	downregulated	-0.631369854390583	3.11435969730051e-05	0.000348713911561375
hsa.miR.141.14	hsa-miR-141	SNX22	downregulated	-0.622307104660046	4.25520929501476e-05	0.000419279955868788
hsa.miR.142.3p.4	hsa-miR-142-3p	FGF9	upregulated	-0.668449197860962	7.7810302747652e-06	0.000130685940296625
hsa.miR.142.3p.7	hsa-miR-142-3p	HOXA7	upregulated	-0.717341482047364	9.03162311655428e-07	3.03380431051528e-05
hsa.miR.142.3p.10	hsa-miR-142-3p	MARCKS	upregulated	-0.53556421578872	0.000549116197924866	0.00281803382129497
hsa.miR.142.3p.12	hsa-miR-142-3p	ONECUT2	upregulated	-0.570053475935829	0.000216166920839567	0.00152140337619467
hsa.miR.142.3p.13	hsa-miR-142-3p	RBP1	upregulated	-0.543468296409473	0.000447391896358861	0.00250471675309999
hsa.miR.142.3p.15	hsa-miR-142-3p	SLC13A3	upregulated	-0.621084797555386	4.43486927364454e-05	0.000431232683318857
hsa.miR.142.3p.16	hsa-miR-142-3p	SNTB2	upregulated	-0.625668449197861	3.79437397072968e-05	0.000384115392379347
hsa.miR.142.5p.3	hsa-miR-142-5p	CSTF2T	upregulated	-0.628113063407181	3.48795859546432e-05	0.000368228771721162
hsa.miR.142.5p.4	hsa-miR-142-5p	CXCL14	upregulated	-0.6122230710466	5.9548713606169e-05	0.000528182199039001
hsa.miR.142.5p.8	hsa-miR-142-5p	HSD11B1	upregulated	-0.517799847211612	0.000854940909431005	0.00405000853890713
hsa.miR.142.5p.12	hsa-miR-142-5p	ONECUT2	upregulated	-0.569136745607334	0.000221885856175946	0.00152999024446147
hsa.miR.142.5p.18	hsa-miR-142-5p	SNTB2	upregulated	-0.642475171886937	2.0955986338091e-05	0.000247410442386391
hsa.miR.144.1	hsa-miR-144	AP1S2	upregulated	-0.558747135217723	0.000296737484213191	0.00190686087681346
hsa.miR.144.2	hsa-miR-144	CMIP	upregulated	-0.651031321619557	1.52769118861011e-05	0.00019464892903153
hsa.miR.144.7	hsa-miR-144	HOXA7	upregulated	-0.503743315508021	0.00119371932166821	0.00518916811007534
hsa.miR.144.15	hsa-miR-144	SNTB2	upregulated	-0.541329258976318	0.000473131765931193	0.00258995833350483
hsa.miR.146a.2	hsa-miR-146a	BPNT1	upregulated	-0.629029793735676	3.37892028615111e-05	0.000361887259632706
hsa.miR.146a.7	hsa-miR-146a	GPX3	upregulated	-0.644003055767762	1.98199465192197e-05	0.000240113778323006
hsa.miR.146a.12	hsa-miR-146a	SLC39A7	upregulated	-0.541940412528648	0.00046564760947563	0.00258732017595858
hsa.miR.146a.13	hsa-miR-146a	SNTB2	upregulated	-0.609472880061115	6.51355491889828e-05	0.000559711288961143
hsa.miR.155.7	hsa-miR-155	RBP1	upregulated	-0.681894576012223	4.4819081153633e-06	8.94297803258534e-05
hsa.miR.155.8	hsa-miR-155	SNTB2	upregulated	-0.59877769289534	9.1602006272743e-05	0.000727891211135022
hsa.miR.15a	hsa-miR-15a	BSND	upregulated	-0.747192301057587	1.9230927947492e-07	1.09320428870743e-05
hsa.miR.15a.1	hsa-miR-15a	CACNA1E	upregulated	-0.6	8.81549520282958e-05	0.000708114234227289
hsa.miR.15a.2	hsa-miR-15a	CACNA2D4	upregulated	-0.72681436210848	5.64934818391059e-07	2.08743415395496e-05
hsa.miR.15a.7	hsa-miR-15a	FGF9	upregulated	-0.750038197097021	1.64115288856153e-07	1.01067665387248e-05
hsa.miR.15a.9	hsa-miR-15a	GINS4	upregulated	-0.548663101604278	0.000389953335276473	0.00230540411815451
hsa.miR.15a.10	hsa-miR-15a	GNL3L	upregulated	-0.641864018334606	2.14266147668864e-05	0.000247410442386391
hsa.miR.15a.14	hsa-miR-15a	ONECUT2	upregulated	-0.655920550038197	1.26961257708092e-05	0.000167543516868357
hsa.miR.15a.15	hsa-miR-15a	PPP1R1A	upregulated	-0.730175706646295	4.76077118103309e-07	1.95456105710192e-05
hsa.miR.15a.16	hsa-miR-15a	SLC13A3	upregulated	-0.777845683728037	3.09626169820687e-08	2.28813739497488e-06
hsa.miR.15a.17	hsa-miR-15a	SNTB2	upregulated	-0.61161191749427	6.07516737730921e-05	0.000528182199039001
hsa.miR.15a.19	hsa-miR-15a	VTCN1	upregulated	-0.626585179526356	3.67674128176041e-05	0.000377376639891798
hsa.miR.15a.20	hsa-miR-15a	WASF2	upregulated	-0.678227654698243	5.2242250769861e-06	9.89923674844289e-05
hsa.miR.15b	hsa-miR-15b	BSND	upregulated	-0.511574606122863	0.000992877416982115	0.00447400250701087
hsa.miR.15b.1	hsa-miR-15b	CACNA1E	upregulated	-0.581359816653934	0.000155650362771497	0.00115025618088136
hsa.miR.15b.7	hsa-miR-15b	FGF9	upregulated	-0.507410236822001	0.00109565629872555	0.00484844314226456
hsa.miR.15b.15	hsa-miR-15b	PPP1R1A	upregulated	-0.539495798319328	0.000496224205743939	0.00267671305142169
hsa.miR.15b.16	hsa-miR-15b	SLC13A3	upregulated	-0.527272727272727	0.000677181571069707	0.00335863879879539
hsa.miR.15b.19	hsa-miR-15b	VTCN1	upregulated	-0.538273491214668	0.00051216535883149	0.00270350142983194
hsa.miR.16	hsa-miR-16	BSND	upregulated	-0.617312248726514	5.03316237784247e-05	0.000470823670534884
hsa.miR.16.1	hsa-miR-16	CACNA1E	upregulated	-0.659893048128342	1.08971210437382e-05	0.000157901420614167
hsa.miR.16.2	hsa-miR-16	CACNA2D4	upregulated	-0.555080213903743	0.000328056642792338	0.00205445880636445
hsa.miR.16.5	hsa-miR-16	EN2	upregulated	-0.536440030557678	0.000536922705986326	0.00277472643163563
hsa.miR.16.7	hsa-miR-16	FGF9	upregulated	-0.618945760122231	4.76573840784983e-05	0.000451523164538593
hsa.miR.16.14	hsa-miR-16	ONECUT2	upregulated	-0.539495798319328	0.000496224205743939	0.00267671305142169
hsa.miR.16.15	hsa-miR-16	PPP1R1A	upregulated	-0.662643239113827	9.79038597433249e-06	0.000150731150729827
hsa.miR.16.16	hsa-miR-16	SLC13A3	upregulated	-0.712452253628724	1.14231917293152e-06	3.37669547518557e-05
hsa.miR.16.17	hsa-miR-16	SNTB2	upregulated	-0.557524828113063	0.000306869519198557	0.00195497047144598
hsa.miR.16.19	hsa-miR-16	VTCN1	upregulated	-0.539190221543163	0.000500167959752852	0.00267843566853158
hsa.miR.16.20	hsa-miR-16	WASF2	upregulated	-0.516883116883117	0.000874135975984108	0.00408852206488769
hsa.miR.193a.3p.1	hsa-miR-193a-3p	CALB1	upregulated	-0.630252100840336	3.2383091283421e-05	0.000351928006741884
hsa.miR.193a.3p.5	hsa-miR-193a-3p	FMN1	upregulated	-0.524828113063407	0.000719630033101476	0.00349872759514468
hsa.miR.193a.3p.11	hsa-miR-193a-3p	ONECUT2	upregulated	-0.538579067990833	0.000508138371756445	0.00270154141530944
hsa.miR.193a.3p.18	hsa-miR-193a-3p	UMOD	upregulated	-0.674560733384263	6.076510928948e-06	0.000106917656583156
hsa.miR.199a.3p.2	hsa-miR-199a-3p	BRCA1	downregulated	-0.727731092436975	5.39307330373394e-07	2.08743415395496e-05
hsa.miR.199a.3p.6	hsa-miR-199a-3p	IRS1	downregulated	-0.716119174942704	9.58224447944796e-07	3.07881681317915e-05
hsa.miR.199a.3p.8	hsa-miR-199a-3p	OSBPL1A	downregulated	-0.689228418640183	3.27703699067079e-06	7.12273628266386e-05
hsa.miR.199a.3p.9	hsa-miR-199a-3p	RAB6C	downregulated	-0.662948815889992	9.67392247715486e-06	0.000150731150729827
hsa.miR.199a.3p.10	hsa-miR-199a-3p	SEMA3C	downregulated	-0.503743315508021	0.00119371932166821	0.00518916811007534
hsa.miR.199a.3p.11	hsa-miR-199a-3p	SUMO3	downregulated	-0.544996180290298	0.000429770281471523	0.002462017348895
hsa.miR.199a.5p	hsa-miR-199a-5p	ACVR1B	downregulated	-0.541329258976318	0.000473131765931193	0.00258995833350483
hsa.miR.200a.11	hsa-miR-200a	SFPQ	downregulated	-0.517188693659282	0.000867696148477344	0.00408425129760992
hsa.miR.200b.2	hsa-miR-200b	F3	downregulated	-0.630252100840336	3.2383091283421e-05	0.000351928006741884
hsa.miR.200b.5	hsa-miR-200b	HLA-DPA1	downregulated	-0.519938884644767	0.000811580415786013	0.00386940598236041
hsa.miR.200b.6	hsa-miR-200b	IRS1	downregulated	-0.553857906799083	0.000339127612679182	0.00205445880636445
hsa.miR.200b.10	hsa-miR-200b	NRBF2	downregulated	-0.704812834224599	1.63348743852798e-06	4.31124006097206e-05
hsa.miR.200b.13	hsa-miR-200b	SEMA3C	downregulated	-0.600305576776165	8.73115258795589e-05	0.000708114234227289
hsa.miR.200c.1	hsa-miR-200c	ARF6	downregulated	-0.562414056531704	0.000268095592428027	0.00173791791933607
hsa.miR.200c.2	hsa-miR-200c	F3	downregulated	-0.789763177998472	1.40639190444207e-08	1.29915452172836e-06
hsa.miR.200c.6	hsa-miR-200c	IRS1	downregulated	-0.651948051948052	1.47596358494807e-05	0.000191357384083618
hsa.miR.200c.10	hsa-miR-200c	NRBF2	downregulated	-0.795569136745607	9.39959733170344e-09	1.12853381368367e-06
hsa.miR.200c.13	hsa-miR-200c	SEMA3C	downregulated	-0.683728036669213	4.14791211827485e-06	8.75802015830033e-05
hsa.miR.204.2	hsa-miR-204	ESR1	downregulated	-0.515966386554622	0.000893707016407302	0.00412780928203123
hsa.miR.204.4	hsa-miR-204	INHBA	downregulated	-0.565360227794084	0.000246887654496086	0.00162901764886257
hsa.miR.204.5	hsa-miR-204	LRRC59	downregulated	-0.521812210247783	0.000775200575165695	0.00371995600680161
hsa.miR.204.7	hsa-miR-204	NRBF2	downregulated	-0.616501145912911	5.1708898967975e-05	0.000471763905399179
hsa.miR.20a.11	hsa-miR-20a	GNL3L	upregulated	-0.550190985485103	0.00037434893814874	0.00223099891364451
hsa.miR.20a.15	hsa-miR-20a	NPNT	upregulated	-0.545607333842628	0.00042289493215713	0.00244155745987593
hsa.miR.20a.17	hsa-miR-20a	ONECUT2	upregulated	-0.60550038197097	7.40355996294524e-05	0.00060791453473517
hsa.miR.20a.19	hsa-miR-20a	PPP1R1A	upregulated	-0.750954927425516	1.55875086165767e-07	1.01067665387248e-05
hsa.miR.20a.20	hsa-miR-20a	SCIN	upregulated	-0.514744079449962	0.000920397276612047	0.00419860239145866
hsa.miR.20a.23	hsa-miR-20a	SNTB2	upregulated	-0.568831168831169	0.000223821801239371	0.00152999024446147
hsa.miR.20a.24	hsa-miR-20a	ZNF502	upregulated	-0.662643239113827	9.79038597433249e-06	0.000150731150729827
hsa.miR.21.2	hsa-miR-21	MYH11	upregulated	-0.579220779220779	0.00016578128053423	0.00120016089868194
hsa.miR.21.3	hsa-miR-21	ONECUT2	upregulated	-0.706646294881589	1.50065205481961e-06	4.10734025374701e-05
hsa.miR.21.6	hsa-miR-21	SNTB2	upregulated	-0.702062643239114	1.85292073497217e-06	4.72175318325667e-05
hsa.miR.21.8	hsa-miR-21	WASF2	upregulated	-0.682200152788388	4.42459883014837e-06	8.94297803258534e-05
hsa.miR.223.8	hsa-miR-223	SNTB2	upregulated	-0.529717341482047	0.000636946765836992	0.00320206571396964
hsa.miR.23a.1	hsa-miR-23a	ADM	upregulated	-0.658670741023682	1.14243912877275e-05	0.000162358176185204
hsa.miR.23a.2	hsa-miR-23a	ALDOB	upregulated	-0.567303284950344	0.000233728264980863	0.00155608277316088
hsa.miR.23a.5	hsa-miR-23a	CALB1	upregulated	-0.616501145912911	5.1708898967975e-05	0.000471763905399179
hsa.miR.23a.13	hsa-miR-23a	MARCKS	upregulated	-0.553747423115071	0.000340144407786771	0.00205445880636445
hsa.miR.23a.17	hsa-miR-23a	SNTB2	upregulated	-0.544690603514133	0.000433244790810008	0.00246283000314305
hsa.miR.23a.21	hsa-miR-23a	WASF2	upregulated	-0.568831168831169	0.000223821801239371	0.00152999024446147
hsa.miR.25	hsa-miR-25	ADM	upregulated	-0.738731856378915	3.04423956434966e-07	1.406058148784e-05
hsa.miR.25.5	hsa-miR-25	GNL3L	upregulated	-0.555080213903743	0.000328056642792338	0.00205445880636445
hsa.miR.25.6	hsa-miR-25	SCIN	upregulated	-0.608250572956455	6.77659898438934e-05	0.000574726141717671
hsa.miR.27a.7	hsa-miR-27a	GFOD1	upregulated	-0.677005347593583	5.49542500523723e-06	0.000101527976971758
hsa.miR.27a.12	hsa-miR-27a	MARCKS	upregulated	-0.554358623361335	0.000334553074416043	0.00205445880636445
hsa.miR.27a.14	hsa-miR-27a	ONECUT2	upregulated	-0.699618029029794	2.07017469607133e-06	4.93502935611843e-05
hsa.miR.27a.15	hsa-miR-27a	PDE8B	upregulated	-0.664782276546982	9.00109784111819e-06	0.000147818028990808
hsa.miR.27a.18	hsa-miR-27a	SLC13A3	upregulated	-0.803208556149733	5.4221480472286e-09	1.12853381368367e-06
hsa.miR.27a.19	hsa-miR-27a	SOX11	upregulated	-0.568220015278839	0.000227738737335266	0.00152999024446147
hsa.miR.27a.22	hsa-miR-27a	TSPAN1	upregulated	-0.537662337662338	0.000520303723701762	0.00270777782968734
hsa.miR.30a.11	hsa-miR-30a	NRBF2	downregulated	-0.579831932773109	0.000162828495213247	0.00119138869269891
hsa.miR.30a.12	hsa-miR-30a	SLC39A6	downregulated	-0.527272727272727	0.000677181571069707	0.00335863879879539
hsa.miR.30c.8	hsa-miR-30c	GRHL2	downregulated	-0.513827349121467	0.000940869755870859	0.00426566104042064
hsa.miR.30c.11	hsa-miR-30c	NRBF2	downregulated	-0.60794499618029	6.84382956307917e-05	0.000574726141717671
hsa.miR.30c.12	hsa-miR-30c	SLC39A6	downregulated	-0.543773873185638	0.000443817457224935	0.00250367252587196
hsa.miR.30d.8	hsa-miR-30d	GRHL2	downregulated	-0.563025210084034	0.000263568052597582	0.00172368841477534
hsa.miR.30d.11	hsa-miR-30d	NRBF2	downregulated	-0.709702062643239	1.30097539905923e-06	3.69777238424912e-05
hsa.miR.30d.12	hsa-miR-30d	SLC39A6	downregulated	-0.60733384262796	6.98008636605769e-05	0.00057958245219288
hsa.miR.342.3p.1	hsa-miR-342-3p	CMIP	upregulated	-0.59083269671505	0.000117100730067523	0.000900490248080583
hsa.miR.342.3p.7	hsa-miR-342-3p	MARCKS	upregulated	-0.547635420652432	0.000400769602905103	0.00234412893863097
hsa.miR.342.3p.8	hsa-miR-342-3p	ONECUT2	upregulated	-0.73903743315508	2.99506229194593e-07	1.406058148784e-05
hsa.miR.342.3p.11	hsa-miR-342-3p	RBP1	upregulated	-0.645225362872422	1.89514647260342e-05	0.000233418873875655
hsa.miR.342.3p.14	hsa-miR-342-3p	SNTB2	upregulated	-0.578915202444614	0.000167275470316969	0.00120016089868194
hsa.miR.342.3p.16	hsa-miR-342-3p	TCF7L1	upregulated	-0.511077158135982	0.00100469432467845	0.00449981276325682
hsa.miR.342.3p.19	hsa-miR-342-3p	WASF2	upregulated	-0.745454545454545	2.11641585430261e-07	1.11716522594973e-05
hsa.miR.34a.2	hsa-miR-34a	CACNA1E	upregulated	-0.61161191749427	6.07516737730921e-05	0.000528182199039001
hsa.miR.34a.6	hsa-miR-34a	FXYD2	upregulated	-0.681283422459893	4.59855433339977e-06	8.94297803258534e-05
hsa.miR.34a.7	hsa-miR-34a	GNL3L	upregulated	-0.620473644003056	4.5272301999215e-05	0.000434496508797661
hsa.miR.34a.8	hsa-miR-34a	GPX3	upregulated	-0.655920550038197	1.26961257708092e-05	0.000167543516868357
hsa.miR.34a.13	hsa-miR-34a	NPNT	upregulated	-0.568525592055004	0.000225772728285026	0.00152999024446147
hsa.miR.34a.14	hsa-miR-34a	ONECUT2	upregulated	-0.793735676088617	1.0689765488208e-08	1.12853381368367e-06
hsa.miR.34a.17	hsa-miR-34a	PNPLA3	upregulated	-0.657448433919022	1.19746420626948e-05	0.000165808318077729
hsa.miR.34a.18	hsa-miR-34a	PROM2	upregulated	-0.590527119938885	0.000118196960844136	0.000900490248080583
hsa.miR.34a.20	hsa-miR-34a	TAGLN	upregulated	-0.532773109243697	0.000589616331717272	0.00298442787081551
hsa.miR.34a.21	hsa-miR-34a	VTCN1	upregulated	-0.657142857142857	1.21158987499288e-05	0.000165808318077729
hsa.miR.34a.22	hsa-miR-34a	WASF2	upregulated	-0.818181818181818	1.71545876383432e-09	6.33862013236781e-07
hsa.miR.34a.23	hsa-miR-34a	ZNF502	upregulated	-0.798013750954927	7.90225358365333e-09	1.12853381368367e-06
hsa.miR.363.1	hsa-miR-363	CCDC113	downregulated	-0.649809014514897	1.59920893841418e-05	0.000200307695845437
hsa.miR.363.2	hsa-miR-363	CHST11	downregulated	-0.547440794499618	0.000402847598384483	0.00234412893863097
hsa.miR.363.3	hsa-miR-363	CLDN11	downregulated	-0.593582887700535	0.000107635637504972	0.000846199320384833
hsa.miR.363.7	hsa-miR-363	SLC39A6	downregulated	-0.777845683728037	3.09626169820687e-08	2.28813739497488e-06
hsa.miR.363.8	hsa-miR-363	SPRR2B	downregulated	-0.553552330022918	0.000341946458975409	0.00205445880636445
hsa.miR.429.19	hsa-miR-429	TMEFF2	downregulated	-0.525133689839572	0.000714199457812768	0.00349532052532209
hsa.miR.532.5p.6	hsa-miR-532-5p	GRHL2	downregulated	-0.624140565317036	3.99796731897226e-05	0.000399256466043311
hsa.miR.532.5p.11	hsa-miR-532-5p	SLC39A6	downregulated	-0.714591291061879	1.03135784270425e-06	3.17572269066017e-05
hsa.miR.660.9	hsa-miR-660	SFPQ	downregulated	-0.508021390374331	0.00108001488398705	0.00480801806787006
hsa.miR.93.11	hsa-miR-93	GNL3L	upregulated	-0.537662337662338	0.000520303723701762	0.00270777782968734
hsa.miR.93.17	hsa-miR-93	ONECUT2	upregulated	-0.674560733384263	6.076510928948e-06	0.000106917656583156
hsa.miR.93.19	hsa-miR-93	PPP1R1A	upregulated	-0.832238349885409	5.27210826903835e-10	3.89608801081934e-07
hsa.miR.93.20	hsa-miR-93	SCIN	upregulated	-0.515660809778457	0.000900315312037793	0.00413250320245919
hsa.miR.93.23	hsa-miR-93	SNTB2	upregulated	-0.554469060351413	0.00033355150156191	0.00205445880636445
hsa.miR.93.24	hsa-miR-93	ZNF502	upregulated	-0.689533995416348	3.2339301518556e-06	7.12273628266386e-05
