# Supplementary material for: MIRit: an integrative R framework for the identification of impaired miRNA–mRNA regulatory networks in complex diseases
Source: Bioinform Adv. 2026 Feb 13;6(1):vbag042. doi: 10.1093/bioadv/vbag042 (PMC12961272; doi:10.1093/bioadv/vbag042)
Supplement: vbag042_Supplementary_Data [file vbag042_supplementary_data.zip › supplementary_table_5.csv]

	microRNA	mirna.direction	gene.direction	DE	targets	P.Val	adj.P.Val	DE.targets
2	hsa-miR-30a-5p	Up	Down	178	1120	1.36254852591e-09	3.542626167366e-08	TPI1/CHL1/USP5/NAPG/APEH/NEUROD6/SNX10/ATP6V1B2/NDFIP1/SUCLA2/PFN2/SYNGR3/PTGFRN/RPRD1A/ELAVL2/NUCB1/HABP4/PRKAR1A/NAGPA/ACSL4/NECAP1/YWHAZ/RAB11A/PNMA2/LRRC8B/WDR82/VPS26B/OGDH/TBCB/PPP1R2/CUL2/TUSC3/RBFOX1/SLC35B4/TOMM5/LRRC40/DHX36/PPP3CA/SCN2A/APLP2/EIF2B1/NRIP1/CPSF3/STXBP1/NRXN3/LSM12/CAMK2D/AP2A1/TIMM17A/RBFOX2/FSCN1/ZBTB18/PNMA1/CAMKV/CADM2/PPP3CB/NRBP1/ATXN10/ACTR1A/ATP6V1C1/ATP2B1/ATP2A…
14	hsa-miR-30b-5p	Up	Down	161	1042	6.2846875506e-08	8.17009381578e-07	SMIM14/CHL1/NAPG/NEUROD6/SNX10/CAMKK2/PFN2/PGM2L1/SYNGR3/PTGFRN/RPRD1A/ACTR10/ELAVL2/HABP4/PRKAR1A/NAGPA/NECAP1/YWHAZ/RAB11A/LRRC8B/VPS26B/HCN1/PPP1R2/CUL2/TUSC3/NEFL/PSME3/RBFOX1/SLC35B4/DOC2A/TOMM5/LRRC40/NUAK1/PPP3CA/SCN2A/APLP2/EIF2B1/C1QBP/NRIP1/STXBP1/NRXN3/CAMK2D/AP2A1/RLIM/ZBTB18/PNMA1/CAMKV/CADM2/PPP3CB/NRBP1/ACTR1A/ATP2B1/ATP2A2/DLGAP1/PREPL/C9orf72/RAP2B/FUCA1/NDEL1/RAPH1/SLC25A36/SCAM…
11	hsa-miR-221-3p	Up	Down	174	1172	2.92631868826e-07	2.53614286315867e-06	RAB1A/SPRYD3/ARL6IP1/ACTR2/PLXNC1/NUDT21/ENC1/YWHAB/NAP1L5/SCOC/GLMN/NAP1L2/RPH3A/PTPRF/KLC1/PCSK1/NDFIP1/AMIGO1/MRPS7/LGI2/NAPA/YWHAG/ADAM11/ATP6V1E1/ATP1B1/ELAVL2/C11orf87/DCLK1/PAK1/MYEF2/TOMM20/NDUFS1/RAB11A/ARF3/ATP13A2/DIRAS1/DNAJB14/ATP1A1/BMERB1/MAP1B/RIMS3/CCND2/CD47/COX7A2L/NGRN/MORF4L1/AP2A1/RLIM/UBE2N/PTPN3/FSCN1/CHN1/GABRA1/PPP3CB/ATP2A2/CACNB4/RAP2B/HNRNPA0/DDX6/RAPH1/SLC25A36/CAND1…
8	hsa-miR-99a-5p	Up	Down	140	912	6.94887359595e-07	4.5167678373675e-06	DNAJA2/ACTR2/AP2M1/KCNAB2/RSL24D1/PAFAH1B1/NAPG/PITHD1/KLC1/RCN2/LONRF2/PRKCE/PITPNA/MRPS7/BPNT2/ADAM11/ATP1B1/DHCR24/PPM1A/TSPAN9/ACSL4/KIFAP3/EIF5A/LRRC8B/PPP2CA/STMN3/PI4K2A/HNRNPUL2/COPS7A/ATP1A1/MAP1B/CUL2/PTPRN2/RFK/CCND2/RBSN/NUAK1/PPP3CA/APMAP/PMPCA/SLC30A9/ASNS/DYNC1I1/UBE2Z/TOMM22/MAPK6/OSBP/NRXN3/ORMDL1/PRKACB/DNAJA3/AP2B1/DLD/MEGF8/PSAP/TMEM30A/KIF3A/LRPAP1/GFM1/CYTH2/UBE2M/DDX42/LONP…
7	hsa-miR-30e-5p	Up	Down	129	856	5.03360902444e-06	2.6174766927088e-05	CHL1/NAPG/NEUROD6/SNX10/PFN2/SYNGR3/PTGFRN/RPRD1A/ELAVL2/HABP4/PRKAR1A/NAGPA/NECAP1/YWHAZ/RAB11A/LRRC8B/VPS26B/RTCB/PPP1R2/CUL2/TUSC3/PSME3/RBFOX1/SLC35B4/TOMM5/PPP3CA/SCN2A/APLP2/NRIP1/STXBP1/NRXN3/CAMK2D/AP2A1/ZBTB18/PNMA1/CADM2/PPP3CB/NRBP1/TRAPPC9/ACTR1A/ATP2B1/ATP2A2/DLGAP1/PREPL/C9orf72/RAP2B/FUCA1/NDEL1/SLC25A36/SCAMP1/CAND1/DLGAP2/UBE2V2/FBXL17/PPP3R1/AP3S1/VOPP1/WDR7/DYNLT3/GRIA2/MAST3/C…
12	hsa-miR-30d-5p	Up	Down	148	1019	8.08136196446e-06	3.50192351793267e-05	SMIM14/CHL1/NAPG/NEUROD6/SNX10/PFN2/PGM2L1/SYNGR3/PTGFRN/RPRD1A/ELAVL2/HABP4/PRKAR1A/NAGPA/NECAP1/YWHAZ/RAB11A/LRRC8B/VPS26B/COPS7A/ATP1A1/PPP1R2/MAP1B/CUL2/TUSC3/NEFL/PSME3/RBFOX1/SLC35B4/DOC2A/TOMM5/LRRC40/PPP3CA/SCN2A/APLP2/NRIP1/STXBP1/NRXN3/CAMK2D/AP2A1/ZBTB18/PNMA1/CADM2/PPP3CB/NRBP1/ACTR1A/ATP2B1/ATP2A2/DLGAP1/PREPL/C9orf72/RAP2B/FUCA1/NDEL1/SLC25A36/SCAMP1/CAND1/DLGAP2/UBE2V2/FBXL17/SEH1L…
19	hsa-miR-142-3p	Down	Up	62	1221	1.55399980531e-05	5.77199927686571e-05	NSRP1/PHACTR4/KIF5B/ZEB1/FNDC3B/ITPKB/BAZ1A/CFLAR/GOLGA4/ZBTB20/ZNF107/ZNF701/SOX5/YES1/ZFC3H1/MED13/KIF5A/SMC1A/GAB1/IGF2BP3/NBPF11/ZNF468/MKLN1/FOXO1/ANO6/PHF3/ANKRD12/CPM/TGFB2/PHF21A/PALLD/UTY/SASS6/HMBOX1/MARK3/RPS19/NAA16/NFE2L2/SMC3/CALCOCO2/SEMA3D/MXI1/DST/SRGAP1/MSANTD4/SNRNP48/MTUS1/WWTR1/AFF1/BCO2/CEP192/PELI1/NIN/NBPF3/UTRN/HEATR5A/FYCO1/TRPS1/PKN2/EIF5B/DMTF1/ZC3H12C
16	hsa-miR-628-5p	Up	Down	156	1121	4.73916217178e-05	0.000140098706684444	HPRT1/TMEM33/DNAJA2/BEX2/TOMM70/RPH3A/SYP/ATP6V1B2/LONRF2/PITPNA/TMX4/RTN3/CAP2/NAPA/RPRD1A/BEX4/ELAVL2/NRN1/DCLK1/TOMM20/NUDT4/PPP5C/MARCHF5/PNMA2/STMN3/NALCN/GOT2/MAP1B/FAXC/CNOT7/CCND2/GOLT1B/CD47/PPP3CA/SCN2A/CALM2/TNR/ATP9A/G3BP2/LSM12/RLIM/RNF145/ZMAT3/RCAN2/GABRA1/USP33/ATXN10/ATP6V1C1/ATP2B1/ATP2A2/CACNB4/ARF6/VBP1/BEX1/SLC25A36/SCAMP1/HS6ST3/SNRK/CDK14/FNDC5/PPM1H/DIRAS2/STRBP/ATXN7L3/CA…
22	hsa-miR-340-5p	Down	Up	49	928	4.849570616e-05	0.000140098706684444	ROCK1/SLAIN2/CDC73/ATF1/QSER1/TUT4/NFATC3/ZBTB20/ZNF107/ZNF701/MPHOSPH9/PRKD3/MED13/GAB1/GNA13/IGF2BP3/ZFAND4/SMC5/MKLN1/ANO6/PHF3/ZNF83/ANKRD12/DEK/ARHGEF6/PALLD/LINC01094/UBXN7/INTS8/KIF13A/NFE2L2/PKNOX1/NEK7/SMC3/ARHGAP5/PDLIM5/N4BP2/BVES/PRKG1/PDS5A/PELI1/MACF1/YAP1/PKN2/PAPOLA/ARID2/ZC3H12C/HERPUD2/LCORL
10	hsa-miR-660-5p	Up	Down	112	801	0.000455184347713	0.00117281879087927	DNAJA2/DYNLL2/ACTR2/SULT4A1/TMEM163/GABARAPL1/AFAP1/LONRF2/NPTN/AMACR/LGI2/BPNT2/BTF3L4/GDA/NECAP1/YWHAZ/LRRC8B/NRSN1/RTCB/RFK/EIF1AX/CCND2/NUAK1/CD47/SCN2A/APLP2/PSMA1/ARL1/ATOH7/SYT11/PRKACB/GABRG2/VDAC1/G3BP2/CAMK2D/RAB6A/MRPS21/SUB1/CADM2/PPP3CB/ATP6V1C1/KIF3A/PJA2/RAPH1/FBXO3/ARMCX3/UBE2M/FBXL17/CLCN4/DUSP6/UTP25/GAS7/SORL1/IGSF3/INA/ME3/ATXN7L3/ATR/GRIA2/NDRG3/TMEM70/DGKE/SYT13/GABRA4/RAB3G…
25	hsa-miR-22-3p	Up	Down	143	1065	0.000496192565372	0.00117281879087927	CLPB/SLC6A17/TMEM33/KCNAB1/TRUB1/EFR3B/CLSTN3/YWHAB/RAB3C/SV2A/PAFAH1B1/PTPRF/CAMK1G/ELAC2/PRKCE/PITPNA/ACLY/FBXW7/ATP6V1A/DHX30/YWHAG/ADAM11/ELAVL2/KLHL42/CAPN1/OLFM3/NUDT4/GABBR2/XIAP/NECAP1/CALM3/YWHAZ/RAB11A/HNRNPUL2/HOMER1/C2CD2L/MAP1B/LMO4/RIMS3/CSRNP3/KIRREL3/DOC2A/MAPK8IP3/PLBD2/ENO1/UBE2O/UBE2Z/NRXN3/GNL1/PLK2/PRKACB/ATP9A/NELL2/CAMK2D/UBE2N/RBFOX2/ZBTB18/USP33/TMEM30A/PRKCB/ACTR1A/ATP2A…
17	hsa-miR-410-3p	Up	Down	106	761	0.000731326392395	0.00158454051685583	RAB1A/NUDT21/YWHAB/SYP/MICU3/PTGFRN/GAD1/C11orf87/PPM1A/MEAF6/ACSL4/XIAP/MARCHF5/YWHAZ/HCN1/DNAJB14/PPP1R2/CUL2/SLC25A3/TUSC3/CNOT7/RAB6B/CD47/PPP3CA/EIF2B1/NRIP1/OSBP/NRXN3/LDHA/CADM2/NPTX2/TMEM30A/CITED2/CACNB4/PREPL/HNRNPA0/PJA2/NDFIP2/RAB3B/CDK14/CTNND1/GLRA3/GLRB/SGPP1/CASK/GRIA2/VAMP2/PRNP/LNPK/PCDH8/PPARGC1B/RHEB/SLC26A4/STX7/HSPA13/RCHY1/FBXO34/GFPT1/NTN4/SLC2A13/TRPC1/PPP2R5E/COPS8/TMOD2…
5	hsa-miR-138-5p	Up	Down	123	973	0.00930161134665	0.0176947211603314	SLC6A17/ENC1/SV2A/AP2M1/NAPG/TCEAL5/AFAP1/SNAP25/EID1/PFN2/NUDCD3/ANXA6/SYNGR3/BPNT2/C12orf43/PTGFRN/SMAP2/ADAM11/PPM1A/CAMK2A/NRSN2/MEAF6/MYEF2/FSD1/ATCAY/RAB11A/CABLES2/SLC12A5/ARNT2/VPS26B/DIRAS1/VDAC2/CUL2/RIMS3/PDE1B/PSME3/GOLT1B/SEZ6L2/MAPK6/SPTB/RCAN2/USP33/PRKCB/SH3GL2/PJA2/CAMTA2/HS6ST3/SEH1L/SNCB/CDK14/DUSP6/GAS7/KBTBD4/MARCKS/SLC25A11/USP7/DYNLT3/NNAT/DTX4/UNC5D/ST6GALNAC5/CEP41/DGKE/S…
15	hsa-miR-30e-3p	Down	Up	39	899	0.00952792677864	0.0176947211603314	CNTLN/NEDD4/CDC73/CEP350/LUC7L3/NBPF14/ZNF107/NBPF1/YES1/NBPF15/PHC3/GOLIM4/NBPF11/ATP11C/RASSF8/SSH2/SASS6/GIGYF2/INVS/NFYA/INTS8/KIF13A/ZFAND3/KMT2C/KCNN3/KANSL1L/PDK4/RBMS2/SOS2/FKBP5/PRELID3B/NIN/NBPF3/UTRN/TRPS1/YAP1/PAPOLA/MORC3/LCORL
13	hsa-miR-140-5p	Down	Up	52	1304	0.0149393494509	0.02589487238156	NEDD4/SLAIN2/ZEB1/POLR3G/ERBIN/CEP350/CFLAR/HMGN5/CD2AP/ZNF107/ZNF587/YES1/MGA/MED13/ZNF320/SMC1A/GAB1/PHC3/GNA13/BBS9/CAPN2/ATP11C/ANO6/ANKRD12/NIPBL/SSH2/PALLD/GIGYF2/HMBOX1/NFYA/UBXN7/NFE2L2/NEK7/CALCOCO2/CLMN/DST/SNRNP48/MTUS1/BVES/CCDC93/AFF1/FKBP5/NIN/MIPOL1/MACF1/FYCO1/TRPS1/PKN2/SNAP23/DMTF1/ZC3H12C/LCORL
20	hsa-miR-33b-5p	Down	Up	37	897	0.0231849618741	0.0365035642129294	NEDD4/BPTF/ROCK1/CHD1/ASXL2/FNDC3B/ITPR2/ERBIN/FER/CEP350/LUC7L3/CD2AP/YES1/ZFC3H1/SMC1A/PHC3/KMT2E/ZNF347/RASSF8/PALLD/RBM33/MXI1/DST/VCAN/SREK1/SRGAP1/PELI1/NIN/MIPOL1/KIAA2026/TRPS1/YAP1/PTPN13/PKN2/PAPOLA/ZC3H12C/LCA5
21	hsa-miR-181c-3p	Up	Down	69	530	0.0238677150623	0.0365035642129294	DYNLL2/SVOP/SYP/VPS18/CLTC/PFN2/DCAF11/KLHL42/DCLK1/PDE10A/OLFM1/RAB11A/NRSN1/UCHL5/ATP5MC3/NEFL/FAXC/RIMS3/CSRNP3/CCND2/PTPN5/SCN2A/G3BP2/MRPS21/CADM2/CRTAC1/ATP2B1/CACNB4/RNF11/SCAMP1/FBXL17/SEH1L/RAB3B/C5orf22/DGKH/SYN2/OCIAD1/ACTR3/UBE2Q1/STX7/ARFGAP2/GRIN2A/GDAP1/FGF12/TPM3/TRIM32/MRPL42/GPI/RPRD1B/HNRNPK/BCL11A/EIF2S1/MAN2B2/SLC7A14/TRIM23/ACTR3B/SELENOI/GABRB2/RAB14/CCSER1/SNAP91/CPEB3/RAP…
26	hsa-miR-9-5p	Up	Down	128	1085	0.0556953366142	0.0804488195538444	TBC1D9/ARPC1A/AP2M1/OGDHL/AFAP1/CAMKK2/SLC27A4/ATL1/SYT1/BPNT2/PTGFRN/SMAP2/GAD1/ADAM11/ATP1B1/GOT1/ELAVL2/KLHL42/PPM1A/TOMM20/TSPAN9/GABBR2/SLC12A5/PI4K2A/MRFAP1/ACOT7/M6PR/MAP1B/RIMS3/CNOT7/SLC35B4/AUH/CD47/PLBD2/MORF4L1/NMNAT2/UBE2Z/ARL1/ESYT1/ARHGDIA/EMC1/CHMP1B/UBFD1/RNF145/RBFOX2/SLC1A1/SYNJ1/ACTR1A/RNF11/PJA2/SUMO1/ARF6/RAPH1/SLC25A36/DLGAP2/CBLN4/SNRK/ARCN1/CLCN4/DUSP6/OPN3/SLC30A3/MARCKS…
