# Supplementary material for: MIRit: an integrative R framework for the identification of impaired miRNA–mRNA regulatory networks in complex diseases
Source: Bioinform Adv. 2026 Feb 13;6(1):vbag042. doi: 10.1093/bioadv/vbag042 (PMC12961272; doi:10.1093/bioadv/vbag042)
Supplement: vbag042_Supplementary_Data [file vbag042_supplementary_data.zip › supplementary_table_3.csv]

	microRNA	Target	microRNA.Direction	Corr.Coefficient	Corr.P.Value	Corr.Adjusted.P.Val
hsa.miR.106b.3p.12	hsa-miR-106b-3p	SRRM3	downregulated	-0.785714285714285	0.0181192313399136	0.0804463257046311
hsa.miR.106b.3p.13	hsa-miR-106b-3p	TSC22D3	downregulated	-0.75	0.026090700228529	0.0804463257046311
hsa.miR.193b.5p.4	hsa-miR-193b-5p	ITPKB	downregulated	-0.928571428571428	0.00125973620189736	0.0186440957880809
hsa.miR.193b.5p.5	hsa-miR-193b-5p	LRRTM1	downregulated	-0.785714285714285	0.0181192313399136	0.0804463257046311
hsa.miR.193b.5p.6	hsa-miR-193b-5p	NPTX1	downregulated	-0.756787468664269	0.0244525495673632	0.0804463257046311
hsa.miR.193b.5p.7	hsa-miR-193b-5p	PCSK6	downregulated	-0.75	0.026090700228529	0.0804463257046311
hsa.miR.193b.5p.8	hsa-miR-193b-5p	PLCH1	downregulated	-0.857142857142857	0.00684866330766285	0.0506801084767051
hsa.miR.193b.5p.9	hsa-miR-193b-5p	PLXDC1	downregulated	-0.928571428571428	0.00125973620189736	0.0186440957880809
hsa.miR.193b.5p.12	hsa-miR-193b-5p	TIMP4	downregulated	-0.75	0.026090700228529	0.0804463257046311
hsa.miR.218.5p.1	hsa-miR-218-5p	ATM	upregulated	-0.714285714285714	0.0356717807337689	0.0977671027518111
hsa.miR.218.5p.2	hsa-miR-218-5p	DDX6	upregulated	-0.785714285714285	0.0181192313399136	0.0804463257046311
hsa.miR.218.5p.8	hsa-miR-218-5p	KCNK6	upregulated	-0.75	0.026090700228529	0.0804463257046311
hsa.miR.218.5p.9	hsa-miR-218-5p	MB21D2	upregulated	-0.75	0.026090700228529	0.0804463257046311
hsa.miR.218.5p.12	hsa-miR-218-5p	NUP210	upregulated	-0.857142857142857	0.00684866330766285	0.0506801084767051
hsa.miR.218.5p.13	hsa-miR-218-5p	PRRC2C	upregulated	-0.714285714285714	0.0356717807337689	0.0977671027518111
hsa.miR.218.5p.14	hsa-miR-218-5p	SEMA4A	upregulated	-0.964285714285714	0.000227074584597093	0.00560117308672829
hsa.miR.218.5p.17	hsa-miR-218-5p	THOC2	upregulated	-0.75	0.026090700228529	0.0804463257046311
hsa.miR.218.5p.18	hsa-miR-218-5p	TP53INP1	upregulated	-0.892857142857143	0.0034035937044677	0.041977655688435
hsa.miR.218.5p.19	hsa-miR-218-5p	TTC39C	upregulated	-0.785714285714285	0.0181192313399136	0.0804463257046311
hsa.miR.487b.3p.1	hsa-miR-487b-3p	EFNA5	upregulated	-0.857142857142857	0.00684866330766285	0.0506801084767051
hsa.miR.487b.3p.6	hsa-miR-487b-3p	PDP1	upregulated	-0.785714285714285	0.0181192313399136	0.0804463257046311
hsa.miR.494.3p	hsa-miR-494-3p	BACH1	upregulated	-0.964285714285714	0.000227074584597093	0.00560117308672829
hsa.miR.494.3p.7	hsa-miR-494-3p	LARP1B	upregulated	-0.857142857142857	0.00684866330766285	0.0506801084767051
hsa.miR.494.3p.8	hsa-miR-494-3p	LCLAT1	upregulated	-0.785714285714285	0.0181192313399136	0.0804463257046311
hsa.miR.494.3p.9	hsa-miR-494-3p	MDFIC	upregulated	-0.75	0.026090700228529	0.0804463257046311
hsa.miR.494.3p.11	hsa-miR-494-3p	NFIB	upregulated	-0.714285714285714	0.0356717807337689	0.0977671027518111
hsa.miR.494.3p.16	hsa-miR-494-3p	TP53INP1	upregulated	-1	7.05544495730534e-40	5.22102926840595e-38
